# Supplementary material for: Heterologous Expression of a Novel Zoysia japonica C2H2 Zinc Finger Gene, ZjZFN1, Improved Salt Tolerance in Arabidopsis
Source: Front Plant Sci. 2018 Aug 14;9:1159. doi: 10.3389/fpls.2018.01159 (PMC6102363; doi:10.3389/fpls.2018.01159)
Supplement: TABLE S1 — List of differently expressed genes between ZjZFN1-overexpressing line (ZFN-17) and WT screened by RNA-sequencing. [file Table_1.XLS]

## Sheet: T01_T02_T03_vs_T04_T05_T06.DEG.
Table S1 List of differently expressed genes between ZjZFN1-overexpressing line (ZFN-17) and WT screened by RNA-sequencing
#ID	T01_Count	T02_Count	T03_Count	T04_Count	T05_Count	T06_Count	T01_FPKM	T02_FPKM	T03_FPKM	T04_FPKM	T05_FPKM	T06_FPKM	FDR	log2FC	regulated
AT1G01480	128	54	123	1023	394	75	2.74764	1.50925	2.96213	23.1176	11.3686	1.59216	0.0189969	2.40543	up
AT1G01560	349	75	403	882	570	585	12.7582	3.27464	14.5439	35.0374	27.2599	20.1504	0.0418456	1.42023	up
AT1G02660	424	485	556	1867	1175	923	6.17988	9.03287	8.79844	30.0149	23.1684	13.865	0.000194551	1.49885	up
AT1G03220	2914	2891	3526	15077	6392	3809	85.777	114.817	115.173	494.261	257.524	117.206	0.0138796	1.50151	up
AT1G03870	1343	1014	2027	526	473	1046	78.3818	75.1644	127.461	33.4763	37.2883	63.6644	0.025325	-1.05743	down
AT1G05100	133	40	39	710	252	47	3.88203	1.51621	1.24565	23.0781	9.94161	1.42095	0.0496018	2.38228	up
AT1G05340	181	121	304	2050	710	235	18.0486	15.5873	32.6973	222.936	94.6911	24.6377	0.00513996	2.3922	up
AT1G07160	8	10	7	87	22	27	0.235455	0.37458	0.223684	2.82432	0.872199	0.822868	0.0228453	2.45181	up
AT1G07610	114	100	106	786	214	247	18.3794	21.1099	18.0458	135.547	43.8972	41.2882	0.00209458	2.00146	up
AT1G08050	253	119	208	702	467	401	4.32277	2.58747	3.84347	13.2099	10.7452	7.09662	0.000855278	1.53921	up
AT1G10340	179	108	399	520	563	639	3.71907	2.79679	8.9015	11.9208	15.8171	13.7976	0.0178865	1.42053	up
AT1G10480	8	3	0	79	28	32	0.237282	0.111575	0	2.62629	1.12524	0.978381	0.000531205	3.68951	up
AT1G13340	130	96	179	653	327	180	3.9303	3.60025	5.74153	21.5271	13.1403	5.62209	0.0220556	1.60552	up
AT1G13520	10	16	12	225	33	31	0.363106	0.716795	0.463762	8.90278	1.5841	1.16126	0.0147792	2.9197	up
AT1G14370	470	337	599	1050	891	702	11.9589	10.7966	16.488	29.5139	30.7188	18.5865	0.0189969	1.00627	up
AT1G14780	72	138	57	414	305	226	1.36303	3.37506	1.18611	8.77057	7.92061	4.47103	0.00612739	1.85365	up
AT1G14870	128	111	106	619	286	176	11.044	11.9869	9.72799	57.8328	32.2507	15.7169	0.00964021	1.71716	up
AT1G16130	98	65	180	556	407	157	1.48985	1.2294	2.92717	9.30496	8.30662	2.47146	0.0174064	1.82525	up
AT1G17380	503	439	201	1572	723	505	19.2731	21.5851	8.32837	66.2332	37.2977	20.2526	0.0476795	1.35369	up
AT1G18870	128	91	107	244	338	175	3.05305	2.77643	2.74513	6.31294	10.9172	4.38847	0.0435225	1.3414	up
AT1G19020	299	111	424	1023	641	456	33.2506	16.1976	51.5217	123.981	93.5861	52.2271	0.0228023	1.46173	up
AT1G19180	2752	1989	2982	7969	4645	3754	103.246	94.1476	120.456	327.768	234.279	146.531	0.00740188	1.16627	up
AT1G19380	561	694	920	1534	1515	1176	52.5652	84.504	91.787	155.795	188.042	113.549	0.0167023	1.03359	up
AT1G20310	22	13	36	150	75	76	1.21016	0.931898	2.16445	9.08943	5.53294	4.36283	0.00774926	2.15528	up
AT1G21010	259	226	376	667	505	482	18.3473	21.1164	29.4573	51.851	47.6187	35.5427	0.0259661	1.01733	up
AT1G21100	265	192	199	714	466	283	8.96796	8.13981	7.24412	26.422	21.0601	9.93478	0.0270043	1.24978	up
AT1G21120	54	38	56	453	234	78	1.78163	1.56465	1.97704	16.4269	10.2983	2.66498	0.00308884	2.46697	up
AT1G22400	452	314	264	950	740	421	10.751	9.29454	6.74043	24.9225	23.5157	10.295	0.0341562	1.13832	up
AT1G23080	4351	3624	4871	1618	1768	2783	82.5872	85.31	99.6087	33.3276	44.7335	54.528	0.0067213	-1.00148	down
AT1G24070	588	598	241	974	1291	1086	12.4181	16.36	5.26536	22.7986	38.1373	24.7635	0.0143995	1.30703	up
AT1G24150	314	185	352	590	538	460	6.07393	4.52669	7.39483	12.4994	13.9636	9.23659	0.0319759	1.002	up
AT1G25400	365	512	892	1560	1151	1769	11.4469	20.5122	30.5277	54.2112	48.5127	57.4359	0.00165255	1.37672	up
AT1G28480	157	58	149	493	247	240	12.2476	5.75461	12.6487	42.1732	25.1618	19.2638	0.0189736	1.52778	up
AT1G29690	577	372	593	1459	860	625	10.5073	8.57042	11.6752	29.3277	21.1924	11.8549	0.0411195	1.02459	up
AT1G30320	683	565	487	1527	1227	687	14.6557	15.5397	11.2245	35.897	35.1702	15.2001	0.0291366	1.08345	up
AT1G30370	3	5	5	78	43	31	0.0767462	0.161769	0.138397	2.20602	1.47926	0.82173	0.000115326	3.57003	up
AT1G30700	48	165	53	1469	213	173	1.07656	4.74513	1.29118	36.6734	6.48011	4.03024	0.0172359	2.74945	up
AT1G30730	32	54	28	154	127	79	0.731451	1.5884	0.69609	3.87462	3.89195	1.8646	0.0496018	1.70929	up
AT1G35140	163	94	257	303	435	1016	6.44982	4.82997	11.1649	13.2705	23.2285	42.0952	0.00319058	1.82245	up
AT1G37130	6793	4954	7433	22600	14584	11145	76.8113	71.9514	91.9019	283.092	223.378	130.893	0.000330066	1.4208	up
AT1G45145	1811	1343	1259	4403	3254	1884	159.277	148.482	117.185	420.327	379.193	172.07	0.0110212	1.21048	up
AT1G49320	152	49	29	306	151	396	7.00375	2.79662	1.42783	15.4125	9.23205	18.8906	0.0174358	1.96173	up
AT1G49450	257	113	411	1577	714	371	5.04043	2.82939	8.74957	34.5116	18.9395	7.53535	0.011344	1.87573	up
AT1G51620	34	27	37	182	146	96	1.07413	1.02198	1.25965	6.38257	6.10045	3.1057	0.00130129	2.20278	up
AT1G52040	4130	9076	6602	10899	21442	17942	100.138	274.536	171.041	292.737	695.157	447.149	0.0168013	1.39729	up
AT1G52690	184	151	903	4939	1864	474	9.43668	9.58995	49.133	278.752	128.427	25.1438	0.0206882	2.64967	up
AT1G52890	1265	755	1532	5039	3151	1100	41.5203	32.0622	54.7914	184.787	139.705	37.4966	0.0300026	1.50545	up
AT1G53000	1011	731	868	276	336	610	36.0069	32.983	33.2199	10.8081	16.0649	22.432	0.0164023	-1.03915	down
AT1G56240	12	9	29	189	31	40	0.506993	0.486995	1.32348	8.80039	1.75564	1.75234	0.0419861	2.4121	up
AT1G59740	143	144	81	536	202	318	3.51417	4.40776	2.14722	14.4344	6.69386	8.15517	0.0125029	1.54493	up
AT1G61340	123	109	283	985	471	383	5.80048	6.3258	13.3097	49.9654	29.3427	16.7402	0.00157491	1.90803	up
AT1G61610	176	138	99	980	264	204	2.93599	2.75195	1.7386	17.8299	5.65622	3.49656	0.0178865	1.86044	up
AT1G62300	451	383	605	2448	1599	669	9.32	10.1994	13.6073	55.5947	44.8349	14.4236	0.00105271	1.81175	up
AT1G62570	313	324	635	1166	873	703	7.2514	10.2173	16.0427	30.2524	27.4693	16.949	0.0178175	1.18623	up
AT1G62660	1470	1232	1257	4086	3138	1553	25.3041	27.1469	23.5064	78.0899	73.3995	27.8431	0.0141244	1.24727	up
AT1G63720	166	118	204	583	362	237	6.65706	6.04725	8.82737	25.5234	19.4654	9.95955	0.0217841	1.36801	up
AT1G63750	346	213	416	805	545	494	3.58837	2.82373	4.53857	9.07455	7.65519	5.24007	0.0341562	1.00934	up
AT1G65390	48	36	24	250	83	67	1.53687	1.42318	0.795341	8.85112	3.57953	2.22443	0.0395199	1.94451	up
AT1G65500	165	124	109	542	271	392	25.5569	24.4571	18.2325	90.7848	55.6299	63.213	0.000330066	1.64918	up
AT1G66090	209	58	265	949	570	644	5.96112	2.07522	8.11861	30.0718	21.9337	19.0353	0.000115326	2.12859	up
AT1G66160	110	83	211	477	299	277	3.18097	3.12598	6.67874	15.4811	11.6942	8.34934	0.0178325	1.46186	up
AT1G66760	649	616	443	2252	1190	697	18.022	21.6614	13.2769	69.1987	44.774	20.1049	0.0189969	1.34605	up
AT1G68440	451	412	366	1310	734	811	15.115	17.5862	13.2568	48.5674	32.7905	28.0332	0.000621109	1.27034	up
AT1G68620	191	194	113	1217	644	116	6.31725	8.17623	4.06042	44.416	28.8064	3.98236	0.0291366	2.0725	up
AT1G71880	2976	2784	2753	8384	6995	5103	68.8113	84.7899	70.2236	216.607	222.474	123.433	0.000194551	1.34856	up
AT1G71890	17	17	9	61	38	51	0.391473	0.507836	0.241095	1.66831	1.32774	1.27037	0.0369957	1.83893	up
AT1G72520	713	358	447	3252	951	534	9.16758	5.88735	6.28314	46.3527	16.6205	7.15912	0.0261934	1.72749	up
AT1G73330	484	222	156	1738	315	947	27.2013	15.6249	9.41414	106.731	23.7368	55.3353	0.010675	1.84311	up
AT1G73805	439	300	542	1227	840	804	10.5057	9.0897	13.9122	32.4711	26.9642	19.9088	0.00105271	1.24784	up
AT1G73810	218	127	248	636	414	276	6.74864	5.06612	8.41333	21.6684	17.335	8.90883	0.0309907	1.26284	up
AT1G74000	14	34	27	124	93	117	0.588509	1.8493	1.24107	5.75375	5.29469	5.135	0.00406371	2.16965	up
AT1G74010	90	190	202	1035	487	147	2.94686	7.96898	7.25487	37.4121	21.6499	5.01225	0.0476795	1.84024	up
AT1G74020	418	432	495	2608	980	636	18.0803	23.7146	23.2706	124.323	57.3593	28.6398	0.00456568	1.70583	up
AT1G74100	1320	1441	1069	3281	2474	1630	49.4545	68.1905	42.8184	134.825	123.908	63.1374	0.035272	1.01846	up
AT1G74460	21	1	3	95	22	50	0.737907	0.0443474	0.113727	3.69801	1.04709	1.82946	0.0254217	2.82922	up
AT1G74750	36	38	32	8	1	1	0.532802	0.69111	0.505568	0.117873	1.03848e-05	0.000333142	0.0011123	-3.32081	down
AT1G76930	938	1239	948	6889	2101	1989	45.2913	78.8639	52.8414	360.441	137.292	104.494	0.00191677	1.83527	up
AT1G80130	749	692	1645	440	494	305	22.3878	26.0064	53.2623	14.5912	19.9244	9.43569	0.0341562	-1.20827	down
AT1G80450	158	158	151	342	329	313	11.399	14.9599	12.0015	27.0968	32.6935	23.7354	0.0204576	1.14509	up
AT1G80820	117	78	42	900	252	174	4.08642	3.53295	1.61867	34.691	11.9723	6.3396	0.00157491	2.54538	up
AT1G80840	804	540	1195	2427	1951	1718	31.3239	26.4464	49.8666	103.376	101.763	69.2786	0.000621109	1.35733	up
AT2G02990	103	101	121	559	506	128	6.09405	7.68491	7.76273	36.4034	40.3786	7.94002	0.00734856	1.99232	up
AT2G05440	138	49	121	709	136	262	9.8645	4.11671	8.67494	52.4839	12.4668	18.3504	0.0189969	1.90895	up
AT2G14290	6	7	3	56	30	28	0.244063	0.359927	0.132218	2.51593	1.64837	1.18196	0.0029219	2.85729	up
AT2G15390	560	341	911	1653	1600	913	15.0276	11.5406	26.1807	49.2093	57.8329	25.3042	0.0139619	1.32328	up
AT2G16890	106	61	103	414	318	154	2.51339	1.8546	2.72909	11.4051	10.7196	3.88899	0.00431883	1.83116	up
AT2G18150	47	3	3	295	36	197	1.81887	0.148763	0.125579	12.52	1.87295	7.93735	0.018984	3.40769	up
AT2G18210	14	15	17	133	28	39	0.872605	1.1729	1.14077	9.18402	2.34941	2.51619	0.0411195	2.1378	up
AT2G18370	20	5	4	122	30	39	1.91947	0.619026	0.418161	12.8059	3.87711	3.91018	0.0119369	2.79173	up
AT2G20150	171	85	195	547	406	345	6.46181	4.53463	8.14005	21.0944	20.9899	12.6077	0.00101584	1.62791	up
AT2G21210	562	298	475	231	192	193	62.0634	41.7057	56.2631	27.33	28.1055	22.3338	0.0341562	-1.01836	down
AT2G22470	189	183	212	3028	590	237	21.7182	27.2821	26.3664	374.303	90.1257	28.6309	0.00312255	2.76426	up
AT2G23010	132	132	124	327	228	288	4.26339	5.28686	4.26223	11.6269	9.86661	9.70829	0.0276231	1.16905	up
AT2G23320	926	780	1006	2550	1532	1255	40.1925	44.0936	47.9235	123.142	91.388	57.1361	0.0139619	1.0513	up
AT2G23540	23	14	21	224	26	57	0.679877	0.296578	0.380523	7.4596	0.960601	1.54412	0.0292428	2.43021	up
AT2G24600	538	363	1154	1789	1212	1368	10.4867	8.99587	23.6934	38.0194	31.7212	26.7703	0.0331424	1.16821	up
AT2G25460	100	64	67	710	181	192	1.49065	1.24264	0.99213	10.9726	3.33849	2.75697	0.00133543	2.28355	up
AT2G25470	24	8	24	212	102	84	0.425115	0.183433	0.412495	3.91255	2.41325	1.51602	0.000187556	2.92055	up
AT2G27310	288	228	278	728	428	386	10.1356	10.2828	10.6244	28.3846	20.1334	13.9622	0.0331424	1.0302	up
AT2G28710	31	23	18	116	79	48	2.31537	2.19239	1.44358	9.2632	7.67869	3.70273	0.0341562	1.84014	up
AT2G29620	10	13	7	34	65	35	0.145733	0.221811	0.120481	0.568466	1.35714	0.52206	0.0228589	2.24762	up
AT2G30210	35	2	0	237	38	127	0.754709	0.0556012	0	5.64609	1.11741	2.88144	0.028108	3.54598	up
AT2G30360	551	533	484	1892	1622	669	11.6814	14.5844	11.1646	44.6854	46.4804	14.7285	0.00368357	1.51581	up
AT2G30840	50	25	29	183	67	75	1.71419	0.812598	1.1307	6.66517	3.05257	2.33767	0.0492283	1.71493	up
AT2G31945	12	30	35	280	119	35	1.66969	5.53387	5.2893	42.7047	22.1047	5.11682	0.0261934	2.53469	up
AT2G32190	42	56	39	424	146	88	7.51259	12.4445	6.83601	81.3473	31.7916	15.9484	0.00955284	2.29781	up
AT2G32200	11	10	14	47	56	43	2.31458	2.724	3.16693	10.5906	15.3254	9.40355	0.0119369	2.14096	up
AT2G32800	1064	703	1649	2780	2191	1772	14.8495	12.6811	25.226	43.237	41.4886	25.6667	0.0224739	1.079	up
AT2G33380	1835	1154	1922	9769	6155	1285	91.4616	72.5283	102.4	539.949	409.021	66.1871	0.0154094	1.93377	up
AT2G34810	2849	1844	1599	5691	4960	2958	68.171	56.5757	41.9397	151.153	159.91	73.4957	0.00821075	1.22365	up
AT2G34930	1105	892	750	2107	2157	1201	16.5222	17.6773	11.9276	35.7852	45.9477	19.2685	0.0178325	1.09858	up
AT2G35930	333	297	668	1264	1130	1515	8.631	9.70799	18.715	36.0031	39.3825	40.5434	2.4263e-05	1.65533	up
AT2G36780	52	56	111	606	170	83	1.32193	1.75714	3.01841	16.8276	5.71853	2.17464	0.0477429	2.02553	up
AT2G36970	314	220	407	117	124	126	9.69744	8.60141	13.6112	3.97218	5.14841	4.03727	0.0198993	-1.26835	down
AT2G37040	2320	1992	1038	6757	3559	2799	37.9729	41.5882	18.4076	122.213	78.5297	47.4988	0.0154094	1.35758	up
AT2G37130	621	930	827	2013	1831	1516	22.0429	41.9765	31.7202	79.4068	85.717	55.5912	0.00198456	1.22795	up
AT2G38250	23	39	20	178	122	53	0.858744	2.07	0.785069	7.81833	6.65356	2.06946	0.0189969	2.15888	up
AT2G38380	105	31	115	916	210	308	3.86529	1.45407	4.60854	36.9167	10.4273	11.856	0.000544424	2.58968	up
AT2G38390	21	2	3	263	35	44	0.956803	0.117545	0.149504	13.1424	2.16053	2.11148	0.00495332	3.8067	up
AT2G38470	1342	1163	2414	6682	3481	2962	32.0731	34.5256	61.0264	175.636	111.329	73.5616	0.00286711	1.4883	up
AT2G39030	701	854	144	6566	3391	336	40.2937	62.988	9.02084	413.446	263.073	20.1613	0.0348224	2.66479	up
AT2G39210	825	980	886	2248	1722	1231	17.08	25.6926	19.8155	51.3126	48.0178	26.2357	0.0213358	1.01769	up
AT2G39350	201	241	126	623	415	291	3.66243	5.71671	2.51287	12.6302	10.3181	5.53756	0.0378857	1.28227	up
AT2G39930	1684	1203	2009	371	549	1018	23.8412	21.1763	30.3889	5.80336	10.4706	14.9297	0.00558661	-1.27892	down
AT2G40140	1675	1416	4158	5800	4149	5716	30.3186	31.6942	80.2973	115.079	100.15	106.915	0.032972	1.17608	up
AT2G40370	20	25	25	247	45	40	0.524904	0.846663	0.712974	7.12356	1.59058	1.09446	0.0464477	2.26142	up
AT2G41010	193	158	359	476	415	588	12.8451	13.9048	26.4703	35.0687	37.6383	41.076	0.0302467	1.12299	up
AT2G41100	4206	3133	5225	10950	6296	7552	162.307	152.388	222.372	471.862	341.125	305.818	0.00703616	1.0474	up
AT2G43510	246	451	446	2888	1345	412	35.6097	84.552	69.1662	449.657	249.378	61.5369	0.00964021	2.07352	up
AT2G43590	357	372	238	671	458	1218	15.1471	20.0791	10.8529	31.0134	25.7462	53.6811	0.0077519	1.28426	up
AT2G43620	546	455	223	1396	812	931	25.152	27.0488	11.2404	70.025	49.9618	44.8257	0.00234041	1.4133	up
AT2G44370	12	20	19	65	48	57	0.505163	1.05619	0.850715	2.96994	2.66529	2.48175	0.0418456	1.76931	up
AT2G44840	102	162	278	823	515	868	4.60664	9.59017	13.9515	40.9757	31.3754	40.7009	1.12617e-05	2.05062	up
AT2G45570	48	210	239	2115	669	146	1.12526	6.24327	6.06334	54.4891	21.1307	3.54711	0.0300026	2.57617	up
AT2G46270	547	361	575	1521	1030	525	12.1372	10.0848	13.5904	37.4726	30.8234	12.1212	0.0396003	1.1592	up
AT2G46400	185	133	304	441	326	624	7.15242	6.51777	12.4155	18.6612	16.8265	25.0722	0.0208555	1.21193	up
AT2G47930	602	430	517	207	157	367	81.7917	74.9815	76.323	30.1003	28.6667	52.6095	0.0279754	-1.04389	down
AT3G01830	102	22	105	347	244	135	5.88669	1.60509	6.75786	22.1458	18.9769	8.57226	0.0417846	1.80721	up
AT3G02480	72	203	202	2338	529	338	10.7825	39.8583	31.8798	374.397	101.126	52.0026	0.00197572	2.74676	up
AT3G02840	29	26	173	309	246	420	0.960454	1.09997	6.21166	11.4385	10.9814	14.4057	0.0238744	2.15448	up
AT3G04220	41	29	25	156	72	71	0.636141	0.559793	0.384607	2.64741	1.50297	1.11872	0.0367477	1.71706	up
AT3G07970	13	5	4	116	23	42	0.401838	0.198258	0.133935	3.9926	0.946038	1.34678	0.00319058	3.07597	up
AT3G08720	514	458	657	2275	1227	673	11.4945	12.5583	15.7274	54.5971	36.2388	15.3444	0.0101741	1.4392	up
AT3G10340	239	188	113	433	322	455	3.39469	3.4511	1.76361	6.81028	6.23568	6.74018	0.0179273	1.21854	up
AT3G10660	87	119	84	259	246	201	1.39316	2.32156	1.47982	4.5974	5.31461	3.39398	0.0367477	1.34177	up
AT3G10815	11	14	22	148	30	39	0.724897	1.18308	1.57801	10.5938	2.64139	2.68809	0.0413364	2.22297	up
AT3G12500	135	238	101	872	339	271	5.56313	12.853	4.57265	39.5585	18.9418	11.7061	0.0276231	1.65523	up
AT3G12510	69	68	38	325	133	107	4.46251	5.58151	2.65443	22.9669	11.3521	7.12325	0.0418512	1.73792	up
AT3G13080	1057	701	876	2555	1218	1732	8.62834	7.07695	7.66289	23.0004	13.3648	14.6025	0.00234041	1.12309	up
AT3G13790	639	736	473	1375	1372	802	13.3526	19.5825	10.6857	31.9143	38.6161	17.3854	0.0477354	1.02259	up
AT3G14060	81	74	164	482	314	200	10.7704	12.8716	23.7607	68.7439	54.1908	27.5333	0.00900605	1.72898	up
AT3G14680	12	21	21	112	64	46	0.274455	0.597722	0.515039	2.81371	1.95723	1.08934	0.0204576	2.08164	up
AT3G15500	152	172	146	1011	469	204	4.96876	7.33495	5.17999	37.0763	20.8155	7.06957	0.00646132	1.90399	up
AT3G16670	296	216	373	503	430	1105	25.6776	24.6158	35.2533	47.6305	50.7845	100.699	0.0129363	1.23686	up
AT3G23250	201	275	105	980	791	399	6.97946	11.9574	3.88175	37.5068	36.7274	14.3989	0.00111661	1.96395	up
AT3G24420	316	233	339	740	643	548	14.2283	13.3067	16.5088	36.5285	39.0422	25.603	0.00142873	1.21071	up
AT3G25250	7	11	26	245	21	44	0.187984	0.380194	0.764246	7.30953	0.762861	1.22429	0.0346614	2.81301	up
AT3G25510	39	32	76	271	182	133	0.3811	0.386576	0.79282	2.91212	2.41585	1.35433	0.00411527	2.07984	up
AT3G25760	2001	1284	1653	4573	9573	2353	112.686	94.3724	100.999	282.785	728.929	138.197	0.00286711	1.92082	up
AT3G25770	8221	6284	7405	12612	20197	9666	495.618	492.123	483.219	836.685	1655.8	606.821	0.0346614	1.08955	up
AT3G25780	863	776	314	2959	1543	806	46.8864	54.0456	18.4789	175.064	111.893	45.5707	0.0343142	1.51296	up
AT3G26500	183	98	177	541	455	205	5.38232	3.63737	5.59918	17.4782	18.0121	6.20579	0.0168013	1.51826	up
AT3G26910	387	341	458	1239	748	477	7.36725	8.19957	9.4312	25.9701	19.1958	9.49669	0.0307103	1.13604	up
AT3G28210	101	38	24	369	145	123	5.19064	2.45376	1.31498	20.8119	9.81755	6.54993	0.0255783	2.06599	up
AT3G28270	508	912	1115	2307	4710	2667	13.9291	31.2272	32.9866	69.1728	172.802	75.2806	0.000148972	2.03135	up
AT3G28580	38	33	44	287	143	141	0.923693	0.980299	1.13042	7.63038	4.57332	3.49743	0.000255019	2.37022	up
AT3G45140	48904	40944	45237	74105	118416	82238	662.039	694.225	661.823	1106.82	2168.98	1158.48	0.00692697	1.13486	up
AT3G46080	14	16	12	132	65	40	1.81948	2.64724	1.6849	18.6874	11.0197	5.36351	0.00360859	2.54693	up
AT3G46090	26	4	59	243	205	311	2.32448	0.455478	5.75033	23.9115	24.123	28.8042	0.000255019	3.1826	up
AT3G47780	145	79	116	374	268	176	1.97697	1.34684	1.70333	5.63258	4.94248	2.49116	0.0310763	1.37373	up
AT3G47960	2992	2679	3516	8612	5539	3823	58.2546	66.0788	73.9503	185.491	146.102	77.2728	0.0269167	1.04853	up
AT3G48360	4453	3946	5639	9604	11714	14013	121.94	135.893	167.789	302.297	456.883	427.71	2.4263e-05	1.40419	up
AT3G49120	7751	6702	10598	33696	18783	8960	315.631	348.402	468.915	1502.14	1032.88	383.259	0.0257648	1.38311	up
AT3G49570	23	43	35	263	183	160	2.59793	6.10026	4.21619	31.8973	26.1753	18.4293	5.79577e-05	2.62191	up
AT3G49780	232	175	307	735	747	367	52.1566	49.335	74.3164	160.409	230.166	79.7223	0.00379625	1.49077	up
AT3G50930	602	358	1001	2408	1556	2252	11.7424	8.75887	20.9845	51.7327	40.8979	45.6199	1.68777e-05	1.73577	up
AT3G52400	1249	774	2715	3821	3200	3118	38.0256	29.7936	89.011	129.264	130.634	97.4673	0.0392315	1.19292	up
AT3G54420	104	138	90	376	300	160	6.37333	10.9583	6.02771	25.2863	24.8184	10.224	0.0486119	1.40124	up
AT3G54950	320	227	256	742	417	396	5.76096	5.17399	4.99088	14.7639	10.1316	7.38704	0.0343142	1.02783	up
AT3G54990	19	29	13	236	98	78	0.897317	1.69484	0.890167	12.3053	6.17713	3.80849	0.000958119	2.77777	up
AT3G57020	101	127	212	794	387	148	2.76058	4.37261	6.34271	23.729	13.9319	4.14731	0.0492768	1.66785	up
AT3G57530	750	626	1092	2328	1282	1532	14.0455	14.507	21.7913	48.1551	32.2464	29.6115	0.00512761	1.12006	up
AT3G61190	106	132	394	535	363	749	5.03558	8.00502	20.2084	28.1949	22.8312	36.5118	0.0476795	1.41437	up
AT3G61890	211	225	404	1236	763	319	9.89753	13.1201	19.9848	63.2674	47.3232	15.4045	0.0224739	1.5535	up
AT4G01720	198	145	245	435	495	303	4.89143	4.51056	6.58607	11.8575	16.6463	7.86681	0.0301228	1.18195	up
AT4G02280	162	200	378	1106	462	412	2.27373	3.54227	5.7296	17.1892	8.7724	5.99363	0.0224739	1.47069	up
AT4G02330	446	352	480	882	973	1082	9.75388	10.1306	11.5343	21.6164	29.1763	24.7837	5.24275e-05	1.27958	up
AT4G02380	2443	1620	2985	8971	4930	3018	217.694	185.978	289.987	870.07	571.764	278.614	0.0127694	1.3577	up
AT4G04610	2371	1374	2087	6073	2951	3373	49.5038	36.0818	46.562	139.792	82.0048	72.303	0.00529602	1.16378	up
AT4G08555	7	5	17	46	30	42	1.93492	1.8412	5.04746	13.2579	10.1992	12.0027	0.0343142	2.07414	up
AT4G11650	94	125	63	887	170	144	3.77982	6.36683	2.75716	39.2743	9.20287	6.03135	0.0291366	2.0973	up
AT4G12470	189	240	190	884	811	554	17.6832	28.9125	19.1508	90.1028	102.916	54.3748	1.11268e-06	1.93156	up
AT4G12480	120	150	141	880	571	297	10.1195	16.3318	12.887	80.3585	65.0718	26.2899	5.76326e-05	2.15827	up
AT4G12490	31	228	158	1407	693	183	3.02538	28.4754	16.6907	149.319	90.7777	18.6595	0.0279754	2.46116	up
AT4G13660	29	18	30	126	58	69	0.94527	0.751638	1.06583	4.53132	2.5467	2.34483	0.0279838	1.77896	up
AT4G14365	1812	785	1479	3649	2815	2024	61.205	33.0408	53.2873	135.625	127.689	70.9344	0.0105872	1.17872	up
AT4G14370	123	65	148	844	382	138	1.52733	1.03237	1.98095	11.9057	6.49714	1.79981	0.00821075	2.12686	up
AT4G15610	99	311	210	1779	1358	276	5.98056	23.6759	13.7014	118.303	111.152	17.3497	0.00363796	2.51504	up
AT4G17460	407	365	515	111	164	274	16.388	18.4766	22.2205	4.86975	8.77167	11.4414	0.035272	-1.17504	down
AT4G18170	126	112	155	693	388	162	5.07283	5.77541	6.76572	30.9439	21.1173	6.80873	0.0127694	1.74945	up
AT4G18250	221	117	200	468	294	308	3.05172	2.03436	2.98499	7.34769	5.57698	4.46839	0.0476795	1.0798	up
AT4G19810	155	226	234	1204	526	270	5.61236	10.0387	9.19383	47.6283	25.0686	9.83872	0.0113713	1.75032	up
AT4G20000	16	15	16	62	99	58	1.00238	1.22681	1.09362	4.30569	8.42921	3.80106	0.00382895	2.32231	up
AT4G20320	711	462	678	1098	1376	1060	11.4829	9.36168	11.7443	19.6437	30.0952	17.8493	0.00698001	1.04451	up
AT4G20830	3094	2240	3018	9001	5935	4545	65.81	61.0202	69.6457	213.576	170.235	99.9883	0.000826597	1.30962	up
AT4G20860	376	284	294	1269	1396	558	8.52185	8.25283	7.20768	31.8321	42.8139	13.1421	8.00103e-05	1.88197	up
AT4G21390	74	50	73	661	306	63	1.09617	0.917413	1.1471	10.7942	6.05202	0.959524	0.00857003	2.48744	up
AT4G21920	10	25	16	114	86	29	2.28998	7.39419	3.91598	27.617	24.4025	6.78017	0.0369653	2.21821	up
AT4G23190	404	226	351	1277	775	634	6.81297	4.88076	6.46816	24.2198	17.9834	11.2617	0.000152992	1.54766	up
AT4G23200	35	15	17	148	121	45	0.71861	0.360853	0.374738	3.3178	3.3194	0.940054	0.00876992	2.36041	up
AT4G23210	111	65	80	600	447	386	1.9833	1.4824	1.57142	12.0713	11.0046	7.33994	7.04629e-11	2.57745	up
AT4G23600	9219	7402	11152	17799	27159	12739	247.134	253.557	326.08	525.816	989.932	355.881	0.0219437	1.18805	up
AT4G23700	25	85	58	627	257	40	0.409565	1.78248	1.03439	11.4081	5.73995	0.681521	0.0476795	2.48	up
AT4G23810	779	681	857	2364	2261	1408	21.7026	24.5789	25.9646	72.8777	85.4338	40.9296	8.00103e-05	1.47905	up
AT4G24380	291	217	637	1476	830	681	17.4994	16.5559	41.6681	95.7632	65.7981	42.3652	0.0129872	1.46696	up
AT4G25810	91	47	44	316	195	178	4.26513	2.80139	2.21426	16.3144	12.0922	8.70265	0.00133543	2.0118	up
AT4G27410	1538	924	1692	5688	4062	1645	36.9436	28.8675	44.0705	150.762	133.601	43.733	0.00698001	1.5765	up
AT4G29740	159	104	144	426	369	233	3.74333	3.1281	3.68246	11.0822	11.7375	5.71785	0.00741179	1.44337	up
AT4G30280	30	50	29	505	336	233	1.39103	2.93193	1.4467	25.7335	20.929	11.2302	1.16228e-09	3.34411	up
AT4G30460	302	279	275	912	638	299	15.8787	18.3281	15.4816	52.1001	43.3915	16.0935	0.0484488	1.20161	up
AT4G30530	5069	4345	3837	11708	9695	5037	237.179	257.723	192.911	604.419	600.79	243.597	0.0341562	1.09457	up
AT4G33050	2289	1515	2688	5597	4388	3087	51.1515	41.5624	63.8674	137.188	130.995	71.2359	0.010675	1.11198	up
AT4G33150	877	1149	1479	6328	3386	984	12.9365	21.2576	23.3522	88.9382	61.9372	14.3445	0.0331351	1.68643	up
AT4G33467	149	42	231	1034	598	122	14.4147	5.03366	23.5411	109.235	76.1996	12.0541	0.0341562	2.20131	up
AT4G34131	86	67	83	430	193	122	1.89463	1.86195	1.9614	10.4085	5.68439	2.77679	0.0208555	1.73267	up
AT4G34135	402	220	480	1164	777	549	9.37605	6.09229	12.3987	29.3611	24.6836	13.1258	0.0103452	1.28038	up
AT4G34150	1561	743	2043	4243	2663	2761	70.0696	41.4556	88.5921	204.676	155.771	112.184	0.00771598	1.24772	up
AT4G34710	13103	11735	6648	30750	20864	14353	185.444	209.562	101.832	476.89	397.105	210.029	0.0341767	1.14189	up
AT4G36430	90	26	19	332	87	258	3.77423	1.40007	0.862697	15.1544	4.86984	11.2874	0.00858456	2.39176	up
AT4G36610	7	10	10	117	34	38	0.272776	0.495142	0.420329	4.98188	1.77074	1.53779	0.00322583	2.81972	up
AT4G37370	479	243	480	3212	1055	651	12.0448	7.79514	13.0944	89.5561	35.9006	17.006	0.0011123	2.11967	up
AT4G37610	442	642	956	1553	1333	2207	14.9503	27.4056	34.5693	57.8115	60.4799	77.4048	0.00131644	1.34993	up
AT4G38080	25	20	42	293	45	106	3.42291	3.4704	6.175	43.2197	8.1277	15.2571	0.0166733	2.37163	up
AT4G39670	138	58	155	1015	403	265	7.79307	4.2393	9.51254	63.2164	30.463	15.5457	0.00029662	2.35895	up
AT4G39950	981	2242	1189	5104	3677	2119	20.717	60.9309	27.3751	118.422	104.993	46.6675	0.0418456	1.33707	up
AT5G01100	442	211	454	1168	836	425	8.14847	4.98318	9.10652	23.8196	20.9846	8.18684	0.0343142	1.25744	up
AT5G01540	505	230	401	1119	883	556	7.90504	4.69205	6.85267	19.5304	18.8539	9.07701	0.00723933	1.29371	up
AT5G01550	12	16	32	242	121	49	0.223791	0.390077	0.651063	5.03816	3.06485	0.951269	0.00286711	2.84827	up
AT5G02760	614	492	615	89	87	124	16.4015	16.4204	17.6338	2.59959	3.11381	3.4438	2.27938e-13	-2.45628	down
AT5G05220	33	17	45	448	168	100	2.53529	1.61485	3.65433	37.1928	16.8627	7.89851	0.000272813	2.9977	up
AT5G06760	69	47	311	1057	489	387	3.17621	2.77333	15.6063	52.5978	29.3579	18.4919	0.0119369	2.26303	up
AT5G09440	1109	989	1224	2821	2164	1441	48.2194	56.415	59.0007	136.342	128.929	65.5601	0.0177226	1.03901	up
AT5G09480	11	7	2	111	38	42	0.761625	0.619309	0.14959	8.28771	3.48568	3.01569	0.000583329	3.28957	up
AT5G15870	558	387	450	1227	687	899	11.4068	10.1376	10.0009	27.8538	19.1102	19.1071	0.00256583	1.07514	up
AT5G16360	57	82	152	686	316	110	2.74514	5.02217	7.95729	37.3579	20.6137	5.51359	0.0295405	2.00346	up
AT5G17330	21	8	16	164	47	62	0.466969	0.223949	0.382659	4.0224	1.40274	1.42522	0.00251931	2.66214	up
AT5G18050	121	66	82	23	30	14	17.2729	11.6888	12.6673	3.75723	6.24628	1.85719	0.0260629	-1.86897	down
AT5G18270	18	16	15	133	77	44	0.542031	0.598245	0.483007	4.3583	3.08238	1.33843	0.00356488	2.445	up
AT5G20230	2712	3447	2739	12481	11163	2818	151.49	245.887	163.599	758.384	833.831	163.959	0.0177226	1.67158	up
AT5G21960	28	74	115	321	311	375	1.29875	4.36794	5.8003	16.381	19.3892	18.0539	0.000583329	2.24891	up
AT5G23980	464	372	733	116	232	160	8.95573	8.97651	15.3414	2.47574	6.06772	3.21228	0.00774926	-1.50632	down
AT5G25930	584	312	387	1404	709	521	6.47796	4.49388	4.66314	17.3768	10.6942	5.98713	0.0417846	1.13265	up
AT5G26340	3452	2195	4207	11753	8358	3518	77.8878	63.0924	103.524	292.854	255.283	82.6096	0.0228023	1.37905	up
AT5G26920	957	293	1223	2136	1946	1450	19.4281	7.58462	26.8826	48.079	53.4749	30.5212	0.0341562	1.29561	up
AT5G27420	430	394	1466	2303	1462	1830	10.9102	12.8646	40.4462	64.789	49.8002	47.8024	0.0418456	1.35542	up
AT5G39670	173	53	188	387	251	336	11.9379	4.57903	13.8246	29.0806	23.0555	24.0886	0.0444779	1.33177	up
AT5G41740	510	250	667	1360	912	711	5.78157	3.53654	8.15217	17.0572	13.9698	8.36624	0.0260629	1.16958	up
AT5G41750	788	314	1126	2893	1909	1321	7.92223	3.89965	11.9189	31.9735	25.7853	13.6668	0.00612739	1.57582	up
AT5G42380	114	31	147	571	140	249	6.85092	2.33577	9.48168	37.2767	11.0008	15.3374	0.044085	1.79017	up
AT5G42650	8140	6569	7971	15019	22257	9831	184.37	194.042	199.867	378.601	685.087	231.058	0.0217841	1.18726	up
AT5G43420	119	72	125	521	307	210	3.66915	2.81505	4.16715	17.7453	12.7752	6.69457	0.00157491	1.81028	up
AT5G43580	4	25	14	303	26	64	0.462712	3.76501	1.72952	38.1385	3.9478	7.66562	0.0224739	3.11888	up
AT5G44420	8	38	8	86	217	80	1.76378	10.7945	1.85876	19.7647	59.1433	18.1173	0.0130192	2.87993	up
AT5G45280	722	491	601	1395	1258	793	21.841	18.9309	19.7811	46.4849	51.4354	25.006	0.0174064	1.03335	up
AT5G45820	91	48	126	28	20	16	2.45882	1.68564	3.70047	0.843311	0.732792	0.449461	0.0204576	-1.94458	down
AT5G46910	261	212	164	669	458	354	3.40344	3.31848	2.2057	9.6658	7.75943	4.69284	0.00955284	1.29552	up
AT5G47330	209	251	153	582	747	307	9.49846	14.4152	7.51233	29.108	45.6382	14.5052	0.0127694	1.51756	up
AT5G48180	2778	2346	2455	12954	4809	3050	74.2562	77.4478	69.9232	382.147	169.898	83.0874	0.0162553	1.52127	up
AT5G48400	22	11	16	207	94	45	0.329782	0.193427	0.251129	3.57788	1.98047	0.712617	0.00105271	2.9098	up
AT5G48540	304	237	194	764	600	278	10.4054	11.0807	6.96531	32.413	34.2451	10.3604	0.0376353	1.26277	up
AT5G48657	230	109	189	518	528	247	10.1451	5.99506	9.03075	25.8181	31.3601	11.2087	0.0178325	1.43199	up
AT5G49480	246	226	341	1233	592	298	11.8637	14.3205	17.9602	66.9393	38.6437	14.79	0.0284216	1.46254	up
AT5G49520	123	126	197	665	526	287	3.61487	4.68082	6.23837	21.5775	20.8871	8.84562	0.000621109	1.81961	up
AT5G50360	88	49	222	888	389	174	2.83383	1.93706	7.6012	31.724	16.5006	5.70946	0.0204576	2.11435	up
AT5G52050	231	320	266	928	862	363	6.18647	10.923	7.75115	27.4152	31.1476	10.0732	0.0105263	1.48232	up
AT5G52760	284	99	305	548	396	496	28.2116	12.7503	32.4885	59.8468	52.7564	51.6369	0.0407004	1.16515	up
AT5G54510	1104	927	699	2844	1940	1759	24.1211	25.2736	16.3574	68.0669	56.6303	39.9548	0.000330066	1.33148	up
AT5G56870	298	183	329	494	731	433	4.92417	3.74642	5.78502	9.0063	16.1749	7.3926	0.0269167	1.16538	up
AT5G57220	90	79	149	542	337	122	2.24544	2.52982	4.06106	15.2142	11.5569	3.17887	0.0272837	1.75354	up
AT5G57910	291	235	230	618	509	360	16.4648	16.9607	14.3294	38.6183	38.3603	21.1691	0.0270043	1.06528	up
AT5G58860	25	12	37	271	59	95	0.591166	0.365258	0.957688	7.12461	1.89292	2.3359	0.00570847	2.57088	up
AT5G59820	450	481	1507	2353	1795	2265	26.5856	36.086	94.404	151.177	138.849	138.471	0.0142159	1.45931	up
AT5G62280	180	120	148	55	45	24	7.16059	6.16279	6.31312	2.41708	2.39866	0.984778	0.0217841	-1.74417	down
AT5G63160	871	491	800	2309	1459	1139	26.9276	19.304	26.2995	78.8882	60.3213	36.0379	0.00209458	1.28045	up
AT5G63560	24	4	1	167	36	60	0.714121	0.153611	0.032463	5.49396	1.45497	1.85983	0.00900605	3.26576	up
AT5G64120	350	380	206	1849	1918	1079	12.3183	17.6974	7.94578	72.0018	91.8062	39.7195	1.95273e-09	2.45812	up
AT5G64310	1738	775	1709	4191	1774	2711	175.226	103.837	187.252	448.584	235.527	286.703	0.0224739	1.11341	up
AT5G66400	916	662	2250	9951	2886	1396	41.5943	37.5434	110.411	490.708	171.287	64.7396	0.0354538	1.96966	up
AT5G67340	268	190	289	692	432	333	4.58652	3.90005	5.1668	12.5952	9.61699	5.71818	0.0495442	1.05014	up
